# Supplementary material for: RNA polymerase II-mediated rDNA transcription mediates rDNA copy number expansion in Drosophila
Source: PLoS Genet. 2024 May 17;20(5):e1011136. doi: 10.1371/journal.pgen.1011136 (PMC11139327; doi:10.1371/journal.pgen.1011136)
Supplement: S1 Raw Data — (XLSX) [file pgen.1011136.s006.xlsx]

## Sheet: Fig 1F
IGS RNA-FISH GSC/CySC in control				IGS RNA-FISH GSC/CySC in indraRNAi				IGS RNA-FISH SG/CySC in control				IGS RNA-FISH SG/CySC in indraRNAi				ITS RNA-FISH GSC/CySC in control				ITS RNA-FISH GSC/CySC in indraRNAi				ETS RNA-FISH GSC/CySC in control				ETS RNA-FISH GSC/CySC in indraRNAi
RawIntDen in GSC	RawIntDen in CySC	GSC/CySC		RawIntDen in GSC	RawIntDen in CySC	GSC/CySC		RawIntDen in SG	RawIntDen in CySC	SG/CySC		RawIntDen in SG	RawIntDen in CySC	SG/CySC		RawIntDen in GSC	RawIntDen in CySC	GSC/CySC		RawIntDen in GSC	RawIntDen in CySC	GSC/CySC		RawIntDen in GSC	RawIntDen in CySC	GSC/CySC		RawIntDen in GSC	RawIntDen in CySC	GSC/CySC
323724	168710	1.91882		112122	21194	5.29027		16595	12468	1.33101		7395	17712	0.417514		142333	61922	2.29859		173188	58689	2.95094		47597	15996	2.97556		70105	66332	1.05688
501271	69669	7.19504		65724	10972	5.99016		13408	12468	1.07539		9804	16710	0.586715		153145	62955	2.43261		116792	76504	1.52661		226746	115057	1.97073		94214	73467	1.2824
75211	41051	1.83214		159266	7639	20.8491		12060	15673	0.769476		329954	94371	3.49635		159681	43560	3.66577		125708	50490	2.48976		16417	13188	1.24484		9969	7966	1.25144
634498	286640	2.21357		104658	2335	44.8214		26775	14929	1.79349		12382	9814	1.26167		206193	63483	3.248		128672	44463	2.89391		29520	17328	1.7036		225809	74270	3.04038
108267	35908	3.01512		72409	5212	13.8927		5413	1705	3.17478		86053	28414	3.02854		88653	24422	3.63005		192196	53631	3.58367		30150	15392	1.95881		34604	9835	3.51845
65751	36938	1.78004		237083	23074	10.2749		3537	1705	2.07449		11582	7595	1.52495		191693	27614	6.94188		177451	99621	1.78126		317164	121707	2.60596		269226	123082	2.18737
55521	61277	0.906066		96494	1782	54.1493		4388	1705	2.57361		117384	37975	3.09109		152488	71966	2.11889		213462	48598	4.3924		21493	7298	2.94505		137080	123082	1.11373
203944	212490	0.959782		107854	11807	9.13475		4229	1705	2.48035		29838	10160	2.93681		124688	31601	3.9457		165361	46841	3.53026		39167	12401	3.15837		19498	8391	2.32368
58158	82195	0.707561		424981	48917	8.6878		1425	1221	1.16708		13524	22049	0.613361		67971	34159	1.98984		112738	42743	2.63758		283473	127275	2.22725		14020	6228	2.25112
4292	51058	0.0840613		72694	22662	3.20775		3414	1221	2.79607		103283	57107	1.80859		119506	34189	3.49545		137334	58978	2.32856						9947	6840	1.45424
17823	13216	1.34859		89557	22662	3.95186		1099	593	1.85329		44884	65555	0.684677		128219	59519	2.15425		280240	52190	5.36961		Total 9 GSC-CySC pairs were scored
49825	13216	3.77005		80450	19472	4.13157		2646	593	4.46206		30339	343	88.4519		108895	60265	1.80694		195277	61364	3.18227						Total 10 GSC-CySC pairs were scored
25774	20554	1.25397		66508	19472	3.41557		2705	2568	1.05335		1725	343	5.02915		178057	102484	1.73741		173708	64621	2.6881
76267	20554	3.71057		20652	61259	0.337126		5506	6569	0.838179		1750	343	5.10204		209065	148969	1.40341		116253	67987	1.70993
66496	35785	1.85821		38281	61259	0.624904		2363	1519	1.55563		750	343	2.18659		215395	143159	1.50459		220162	97259	2.26367
68159	175206	0.389022		212874	79937	2.66302						7558	343	22.035		162714	39087	4.16287		216852	98014	2.21246
52136	4589	11.3611		38712	25168	1.53814		Total 15 SG-CySC pairs were scored				3133	546	5.7381		134233	39087	3.43421		147209	64562	2.28012
420868	70084	6.00519		15551	4160	3.73822						587	546	1.07509		115117	63540	1.81172		96475	115818	0.832988
157276	64557	2.43623		40201	4160	9.6637						3586	1376	2.6061		202165	68062	2.97031		134832	41377	3.25862
68837	29013	2.37263		79430	79484	0.999321						1776	2788	0.637016		166503	51722	3.21919		175836	84412	2.08307
190595	75225	2.53367		41573	79484	0.523036						1683	1227	1.37164		101001	49998	2.0201		192822	59261	3.25378
34127	55434	0.615633		38634	6640	5.81837						6236	3326	1.87492		151463	81740	1.85299		18922	14495	1.30542
49477	55434	0.892539		146519	57950	2.52837						4594	3326	1.38124		130944	44816	2.92181		16863	18507	0.911169
34042	74070	0.459592		36622	3998	9.16008										132888	44816	2.96519		38578	11120	3.46924
36473	37162	0.98146		72364	12261	5.90197						Total 23 SG-CySC pairs were scored				181328	77607	2.33649		43350	16216	2.67329
106604	37162	2.86863		224137	50496	4.43871										111302	62292	1.78678		23627	9273	2.54793
56352	53215	1.05895		151575	22626	6.69915										297196	68334	4.34917
25478	19177	1.32857		170411	41562	4.10016										130424	77363	1.68587		Total 26 GSC-CySC pairs were scored
17957	20050	0.895611		193501	15357	12.6002										102332	108496	0.943187
14174	15171	0.934283		101299	37859	2.67569										214396	35991	5.95693
6313	25470	0.24786		170390	26137	6.51911										120574	92300	1.30633
13416	10395	1.29062		61150	2844	21.5014										187671	73136	2.56606
19339	10395	1.86041		32679	7609	4.29478										151466	52056	2.90967
52924	8150	6.49374		11914	5393	2.20916										146326	78025	1.87537
36577	13158	2.77983		27968	7290	3.83649										167083	56177	2.97422
37993	12471	3.04651		32857	20948	1.5685										135675	46443	2.92132
46612	11123	4.1906		45260	26337	1.71849										233222	147710	1.57892
4475	11123	0.40232		99888	12000	8.324										207543	91605	2.26563
14894	9364	1.59056		24116	5018	4.8059										191833	55208	3.47473
7203	9364	0.769223		78483	35259	2.2259										134999	34490	3.91415
15706	13694	1.14693		72224	4548	15.8804										195941	47651	4.112
29172	19348	1.50775		84590	4548	18.5994
29440	19348	1.5216		68257	3800	17.9624										Total 41 GSC-CySC pairs were scored
8338	16526	0.504538		31179	4465	6.98298
16792	74074	0.226692		36300	4494	8.07744
8539	74074	0.115277		89172	7063	12.6252
9219	41577	0.221733		20716	7063	2.93303
8532	41577	0.20521		482189	168724	2.85786
52164	11219	4.64961		276992	168724	1.64169
49069	15479	3.17004		92329	6854	13.4708
11499	1622	7.0894		119269	6854	17.4014
4404	1622	2.71517		153751	20394	7.53903
3893	1221	3.18837		40116	6121	6.55383
7566	1221	6.19656		32736	6121	5.34815
2850	593	4.80607		83224	2156	38.6011
1816	2568	0.707165		34557	343	100.749
41013	6569	6.24342		1428	546	2.61538
2998	1519	1.97367		3109	546	5.69414
3023	1519	1.99013		5903	546	10.8114
				47780	1376	34.7238
Total 59 GSC-CySC pairs were scored				4110	2788	1.47418
				26166	3323	7.87421
				Total 62 GSC-CySC pairs were scored

## Sheet: Fig 2D
IGS RNA-FISH GSC/CySC normal rDNA CN				IGS RNA-FISH GSC/CySC intermediate rDNA CN				IGS RNA-FISH GSC/CySC low rDNA CN				IGS RNA-FISH GSC/CySC low rDNA CN, Indra OE				IGS RNA-FISH GSC/SG normal rDNA CN				IGS RNA-FISH GSC/SG intermediate rDNA CN				IGS RNA-FISH GSC/SG low rDNA CN				IGS RNA-FISH GSC/SG low rDNA CN, Indra OE
RawIntDen in GSC	RawIntDen in CySC	GSC/CySC		RawIntDen in GSC	RawIntDen in CySC	GSC/CySC		RawIntDen in GSC	RawIntDen in CySC	GSC/CySC		RawIntDen in GSC	RawIntDen in CySC	GSC/CySC		RawIntDen in GSC	RawIntDen in SG	GSC/SG		RawIntDen in GSC	RawIntDen in SG	GSC/SG		RawIntDen in GSC	RawIntDen in SG	GSC/SG		RawIntDen in GSC	RawIntDen in SG	GSC/SG
15272	22855	0.668213		29720	12823	2.31771		58698	47168	1.24445		1412	19995	0.0706177		10574	10389	1.01781		7593	12557	0.604683		59361	2346	25.3031		16239	17247	0.941555
10244	22855	0.448217		33611	18786	1.78915		34422	13608	2.52954		133481	43482	3.0698		13230	34429	0.384269		3424	12557	0.272677		34094	13579	2.51079		39131	6794	5.75964
177855	35972	4.94426		87955	24810	3.54514		20449	8508	2.4035		47843	36841	1.29863		16693	16467	1.01372		10039	21163	0.474366		34094	49235	0.692475		24098	30783	0.782835
108641	21394	5.07811		108596	62186	1.74631		43767	16866	2.59498		49519	23180.5	2.13623		9720	16668	0.583153		22227	18696	1.18886		36664	2276	16.109		12547	12369	1.01439
10518	13931	0.755007		14824	22861	0.648441		128310	15071	8.5137		14861	22132	0.671471		2199	4565	0.481709		12187	18696	0.651851		36664	1938	18.9185		14425	11495	1.25489
53102	30406	1.74643		15206	10770	1.41188		70486	15071	4.67693		26386	28891	0.913295		2199	3385	0.649631		7599	5061	1.50148		43208	18720	2.30812		9672	17399	0.555894
9497	7734	1.22795		222735	72295	3.08092		22517	6152	3.66011		15436	7413	2.08229		11106	10661	1.04174		12926	5902	2.19011		43208	2069	20.8835		7061	17939	0.393612
9497	10037	0.946199		404380	47440	8.52403		52756	6230	8.46806		13118	10860	1.20792		1899	5536	0.343027		16268	15320	1.06188		86641	7682	11.2784		21233	17939	1.18362
647	9720	0.0665638		7615	10374	0.734047		68345	22634	3.01957		8778	7640	1.14895		3191	2564	1.24454		10204	15320	0.666057		86641	10519	8.23662		14582	13580	1.07378
1131	6113	0.185016		9241	8370	1.10406		45628	51591	0.884418		13729	6406	2.14315		18072	16140	1.1197		4875	11941	0.408257		34937	1772	19.7161		13163	21008	0.626571
15258	231	66.0519		13433	4912	2.73473		86852	211333	0.410972		22600	6406	3.52794		2960	8640	0.342593						26783	5820	4.60189		11888	21008	0.56588
10507	4745	2.21433		98954	18994	5.20975		17880	1867	9.57686		21768	9369	2.32341						Total 10 GSC-SG pairs were scored
857	4408	0.194419		15523	7754	2.00193		282167	37323	7.56014		29964	11663	2.56915		Total 11 GSC-SG pairs were scored								Total 11 GSC-SG pairs were scored				Total 11 GSC-SG pairs were scored
5474	7873	0.695288		2093	2156	0.970779		5724	6303	0.908139		6008	13048	0.460454
3231	6329	0.510507		18936	5104	3.71003		5159	9809	0.525946		3716	6971	0.533066
3334	7103	0.469379		3375	1420	2.37676		11374	3904	2.91342
561	7103	0.0789807		4277	2035	2.10172		7688	3904	1.96926		Total 15 GSC-CySC pairs were scored
3546	5629	0.629952		1990	4685	0.42476		1507	11269	0.13373
22089	3069	7.19746		9601	6062	1.5838		6970	4390	1.5877
25857	6571	3.93502		11113	7372	1.50746		5667	7259	0.780686
41219	246	167.557		6694	2855	2.34466		15724	4853	3.24006
2675	1004	2.66434		8037	2855	2.81506		12059	13418	0.898718
10546	13045	0.808432		27583	16403	1.68158		14450	11806	1.22395
1803	3880	0.464691		20662	19472	1.06111		22532	11806	1.90852
20227	2326	8.69604		7742	14070	0.550249		29519	9549	3.09132
3674	4904	0.749184		12543	8415	1.49055		60927	8936	6.81815
3612	1638	2.20513		11068	6943	1.59412		10401	2754	3.77669
34359	59293	0.579478		8652	9118	0.948892		8369	2754	3.03885
				16222	6985	2.32241		31662	11352	2.78911
Total 28 GSC-CySC pairs were scored				10495	13023	0.805882		31674	9830	3.22218
				4759	6508	0.731254		12244	17297	0.707868
				23580	5237	4.50258		33043	6641	4.97561
								33429	11408	2.93031
				Total 32 GSC-CySC pairs were scored				33133	11791	2.81002
								39234	6165	6.36399
								14106	34446	0.409511
								24779	5111	4.84817
								68972	36383	1.89572
								22309	14933	1.49394
								36243	11128	3.25692
								28120	11128	2.52696
								37505	5204	7.20696
								Total 42 GSC-CySC pairs were scored

## Sheet: Fig 3C
Indra IF GSC/SG normal rDNA CN				Indra IF GSC/SG low rDNA CN
RawIntDen in GSC	RawIntDen in SG	GSC/SG		RawIntDen in GSC	RawIntDen in SG	GSC/SG
47821	36958	1.29393		17743	23059	0.769461
22033	27898	0.78977		22646	15798	1.43347
33433	27898	1.1984		22684	24894	0.911224
45509	27876	1.63255		11500	13504	0.8516
23567	15715	1.49965		13912	26249	0.530001
18839	11684	1.61238		25673	28289	0.907526
24762	16475	1.503		24355	24493	0.994366
12190	10979	1.1103		28708	26331	1.09027
16874	14212	1.18731		10994	10592	1.03795
16033	13280	1.2073		12307	15993	0.769524
				21881	25984	0.842095
Total 10 GSC-SG pairs were scored				26800	25255	1.06118
				Total 12 GSC-SG pairs were scored

## Sheet: Fig 3F
Indra IF GSC/GB normal rDNA CN				Indra IF GSC/GB low rDNA CN
RawIntDen in GSC	RawIntDen in GB	GSC/GB		RawIntDen in GSC	RawIntDen in GB	GSC/GB
20068	21120	0.950189		7476	5886	1.27013
10581	6641	1.59328		10408	10842	0.95997
27414	22898	1.19722		10130	8362	1.21143
67607	72279	0.935362		12292	10755	1.14291
10475	9044	1.15823		9347	9871	0.946915
16003	16315	0.980876		9530	11751	0.810995
18109	17400	1.04075		12396	11045	1.12232
27958	21990	1.2714		16647	14705	1.13206
21215	18355	1.15582		15631	17819	0.87721
18680	19908	0.938316		12776	11944	1.06966
22642	19343	1.17055		10306	8089	1.27408
19104	17136	1.11485		9933	11063	0.897858
21340	18088	1.17979		13592	13281	1.02342
14316	13443	1.06494		9622	15958	0.602958
9752	8403	1.16054		15549	12226	1.2718
12524	10790	1.1607		14699	14450	1.01723
11192	9585	1.16766		8832	10203	0.865628
8707	7648	1.13847		11012	10398	1.05905
9579	8674	1.10433		7760	9017	0.860597
15563	12868	1.20943		6851	7665	0.893803
38601	18457	2.0914		6410	6247	1.02609
23690	22989	1.03049		9528	10148	0.938904
13739	15972	0.860193		18273	18723	0.975965
15096	15784	0.956412		9922	9153	1.08402
17083	12065	1.41591		7606	9190	0.827639
20941	19530	1.07225		10020	9270	1.08091
8964	8598	1.04257		11192	11614	0.963665
13533	11226	1.20551
11521	12269	0.939033		Total 27 GSC-GB pairs were scored
19131	16871	1.13396
5895	5380	1.09572
6887	6640	1.0372
10358	7710	1.34345
10149	10861	0.934444
Total 34 GSC-GB pairs were scored

## Sheet: Fig 4D
	Control			indraRNAi
	1st	2nd	3rd	1st	2nd	3rd
γH2Av-positive GSCs	1	6	1	13	42	37
γH2Av-nagative GSCs	58	50	58	58	41	50
Total scored GSCs	59	56	59	71	83	87
% γH2Av-positive GSCs	0.0169492	0.107143	0.0169492	0.183099	0.506024	0.425287
Mean	0.045977			0.381743
Fisher's exact test
	Control	indraRNAi
γH2Av-positive GSCs	8	92
γH2Av-nagative GSCs	166	149
Total scored GSCs	174	241

## Sheet: Fig 4E
	Intermediate rDNA CN			Low rDNA CN			Low rDNA CN, Indra OE
	1st	2nd	3rd	1st	2nd	3rd	1st	2nd	3rd
γH2Av-positive GSCs	3	6	2	22	13	15	8	1	5
γH2Av-nagative GSCs	105	66	84	85	65	87	60	69	98
Total scored GSCs	108	72	86	107	78	102	68	70	103
% γH2Av-positive GSCs	0.0277778	0.0833333	0.0232558	0.205607	0.166667	0.147059	0.117647	0.0142857	0.0485437
Mean	0.0413534			0.174216			0.0580913
Fisher's exact test
	Intermediate rDNA CN	Low rDNA CN
γH2Av-positive GSCs	11	50
γH2Av-nagative GSCs	255	237
Total scored GSCs	266	287
	Low rDNA CN	Low rDNA CN, Indra OE
γH2Av-positive GSCs	50	14
γH2Av-nagative GSCs	237	227
Total scored GSCs	287	241

## Sheet: Fig 4F
Father's genotype:	Intermediate rDNA CN			Low rDNA CN			Low rDNA CN, Indra OE
	1st	2nd	3rd	1st	2nd	3rd	1st	2nd	3rd
Number of 'magnified' offspring	1	2	0	29	8	11	5	1	2
Number of 'non-magnified' offspring	32	40	24	113	27	26	41	26	32
Total scored offspring	33	42	24	142	35	37	46	27	34
% 'magnified' offspring	0.030303	0.047619	0	0.204225	0.228571	0.297297	0.108696	0.037037	0.0588235
Mean	0.030303			0.224299			0.0747664
Fisher's exact test
	Intermediate rDNA CN	Low rDNA CN
Number of 'magnified' offspring	3	48
Number of 'non-magnified' offspring	96	166
Total scored offspring	99	214
	Low rDNA CN	Low rDNA CN, Indra OE
Number of 'magnified' offspring	48	8
Number of 'non-magnified' offspring	166	99
Total scored offspring	214	107

## Sheet: Fig 5C
	Control			indraRNAi
	1st	2nd	3rd	1st	2nd	3rd
R2-positive GSCs	4	2	2	19	9	10
R2-negative GSCs	41	14	38	28	25	22
Total scored GSCs	45	16	40	47	34	32
% R2-positive GSCs	0.0888889	0.125	0.05	0.404255	0.264706	0.3125
Mean	0.0792079			0.336283
Fisher's exact test
	Control	indraRNAi
R2-positive GSCs	8	38
R2-negative GSCs	93	75
Total scored GSCs	101	113

## Sheet: Fig 5D
	Intermediate rDNA CN			Low rDNA CN			Low rDNA CN, Indra OE
	1st	2nd	3rd	1st	2nd	3rd	1st	2nd	3rd
R2-positive GSCs	3	1	1	31	18	23	11	10	10
R2-nagative GSCs	49	67	47	30	29	33	56	65	36
Total scored GSCs	52	68	48	61	47	56	67	75	46
% R2-positive GSCs	0.0576923	0.0147059	0.0208333	0.508197	0.382979	0.410714	0.164179	0.133333	0.217391
Mean	0.0297619			0.439024			0.164894
Fisher's exact test
	Intermediate rDNA CN	Low rDNA CN
R2-positive GSCs	5	72
R2-nagative GSCs	163	92
Total scored GSCs	168	164
	Low rDNA CN	Low rDNA CN, Indra OE
R2-positive GSCs	72	31
R2-nagative GSCs	92	157
Total scored GSCs	164	188

## Sheet: Fig 6I
	Normal rDNA CN GSC			Low rDNA CN GSC			Normal rDNA CN GB			Low rDNA CN GB			Normal rDNA CN 2-cell SG			Low rDNA CN 2-cell SG			Normal rDNA CN 4-cell SG			Low rDNA CN 4-cell SG			Normal rDNA CN 8-&16-cell SG			Low rDNA CN 8-&16-cell SG
	1st	2nd	3rd	1st	2nd	3rd	1st	2nd	3rd	1st	2nd	3rd	1st	2nd	3rd	1st	2nd	3rd	1st	2nd	3rd	1st	2nd	3rd	1st	2nd	3rd	1st	2nd	3rd
Cells with Pol II at the nucleolus	17	13	24	52	26	60	2	5	0	7	10	5	0	2	0	6	5	3	0	4	0	0	4	0	0	0	0	0	0	0
Cells without Pol II at the nucleolus	48	47	46	32	29	14	11	20	3	14	15	9	30	47	8	22	44	17	44	64	12	40	72	16	64	95	64	48	150	80
Total scored cells	65	60	70	84	55	74	13	25	3	21	25	14	30	49	8	28	49	20	44	68	12	40	76	16	64	95	64	48	150	80
% cells with Pol II at the nucleolus	0.261538	0.216667	0.342857	0.619048	0.472727	0.810811	0.153846	0.2	0	0.333333	0.4	0.357143	0	0.0408163	0	0.214286	0.102041	0.15	0	0.0588235	0	0	0.0526316	0	0	0	0	0	0	0
Mean	0.276923			0.647887			0.170732			0.366667			0.0229885			0.14433			0.0322581			0.030303			0			0
Fisher's exact test
	Normal rDNA CN GSC	Low rDNA CN GSC
Cells with Pol II at the nucleolus	54	138
Cells without Pol II at the nucleolus	141	75
Total scored cells	195	213
	Normal rDNA CN GB	Low rDNA CN GB
Cells with Pol II at the nucleolus	7	22
Cells without Pol II at the nucleolus	34	38
Total scored cells	41	60
	Normal rDNA CN 2-cell SG	Low rDNA CN 2-cell SG
Cells with Pol II at the nucleolus	2	14
Cells without Pol II at the nucleolus	85	83
Total scored cells	87	97
	Normal rDNA CN 4-cell SG	Low rDNA CN 4-cell SG
Cells with Pol II at the nucleolus	4	4
Cells without Pol II at the nucleolus	120	128
Total scored cells	124	132
	Normal rDNA CN 8-&16-cell SG	Low rDNA CN 8-&16-cell SG
Cells with Pol II at the nucleolus	0	0
Cells without Pol II at the nucleolus	223	278
Total scored cells	223	278

[truncated: 9 more sheets: Fig 6R, Fig 7D, Fig 7E, Fig 7F, Fig 7I, Fig 7J, Fig 7K, S1 Fig, S2 Fig]
